# Supplementary material for: Phase Transition toward a Thermodynamically Less Stable Phase: Cross-Nucleation due to Thin Film Growth of a Benzothieno-benzothiophene Derivative
Source: J Phys Chem C Nanomater Interfaces. 2021 Dec 20;125(51):28039–47. doi: 10.1021/acs.jpcc.1c06610 (PMC8724801; doi:10.1021/acs.jpcc.1c06610)
Supplement: Supplementary file 2 — jp1c06610_si_002.cif [file jp1c06610_si_002.cif]

#######################################################################
#
#                 Cambridge Crystallographic Data Centre
#                                CCDC 
#
#######################################################################
#
# If this CIF has been generated from an entry in the Cambridge 
# Structural Database, then it will include bibliographic, chemical, 
# crystal, experimental, refinement or atomic coordinate data resulting 
# from the CCDC's data processing and validation procedures.
#
#######################################################################

data_00000001
_symmetry_cell_setting           triclinic
_symmetry_space_group_name_H-M   'P 1'
_symmetry_Int_Tables_number      1
_space_group_name_Hall           'P 1'
loop_
_symmetry_equiv_pos_site_id
_symmetry_equiv_pos_as_xyz
1 x,y,z
_cell_length_a                   6.000000
_cell_length_b                   7.860000
_cell_length_c                   26.600000
_cell_angle_alpha                90
_cell_angle_beta                 93.840000
_cell_angle_gamma                90
_cell_volume                     1251.64
loop_
_atom_site_label
_atom_site_type_symbol
_atom_site_fract_x
_atom_site_fract_y
_atom_site_fract_z
S1 S 0.54475 0.183588 0.400523
S2 S 0.077527 0.270611 0.494079
C1 C 0.31618 0.241094 0.310471
C2 C 0.111962 0.282824 0.285038
C3 C -0.076227 0.310687 0.312468
C4 C -0.062421 0.301781 0.365143
C5 C 0.683982 0.148855 0.527048
C6 C 0.706732 0.147201 0.579534
C7 C 0.526524 0.187405 0.608584
C8 C 0.318497 0.227099 0.584357
C9 C 0.297436 0.227735 0.531946
C10 C 0.47808 0.190458 0.5038
C11 C 0.418999 0.203944 0.452444
C12 C 0.199088 0.247583 0.441518
C13 C 0.141928 0.26145 0.389898
C14 C 0.327307 0.229771 0.362543
C15 C 0.09456 0.294148 0.228671
C16 C -0.112393 0.315394 0.202447
C17 C -0.128087 0.324682 0.150149
C18 C 0.063037 0.313359 0.123623
C19 C 0.269889 0.292112 0.149509
C20 C 0.285583 0.282316 0.201806
C21 C 0.554542 0.192621 0.667589
C22 C 0.805403 0.199618 0.686767
C23 C 0.825075 0.213232 0.744604
C24 C 1.07277 0.232443 0.763217
C25 C 1.08784 0.255725 0.820715
C26 C 1.33131 0.288295 0.84027
C27 C 1.33559 0.320611 0.897353
C28 C 1.57341 0.365013 0.918076
C29 C 1.56923 0.402799 0.974707
C30 C 1.80475 0.451654 0.996108
H1 H 0.460217 0.218193 0.290389
H2 H -0.230955 0.342366 0.293177
H3 H -0.204602 0.325827 0.385866
H4 H 0.82136 0.11972 0.505307
H5 H 0.864256 0.116158 0.597017
H6 H 0.18014 0.257888 0.605608
H7 H -0.259698 0.323919 0.222191
H8 H -0.286616 0.340458 0.130406
H9 H 0.051001 0.320483 0.083646
H10 H 0.416382 0.283206 0.129275
H11 H 0.444633 0.265903 0.22106
H12 H 0.46319 0.304071 0.680437
H13 H 0.478896 0.079008 0.683376
H14 H 0.893102 0.084733 0.675087
H15 H 0.881993 0.311959 0.670792
H16 H 0.752098 0.100636 0.761522
H17 H 0.734853 0.327735 0.755644
H18 H 1.16886 0.11972 0.752856
H19 H 1.14075 0.34631 0.745772
H20 H 1.02177 0.143003 0.838989
H21 H 0.988179 0.367812 0.82972
H22 H 1.43727 0.178372 0.832282
H23 H 1.39313 0.402163 0.821694
H24 H 1.27496 0.207888 0.916569
H25 H 1.22627 0.429389 0.904135
H26 H 1.68662 0.257888 0.912048
H27 H 1.63133 0.478499 0.898709
H28 H 1.51122 0.289949 0.994338
H29 H 1.45469 0.509669 0.980208
H30 H 1.86124 0.565394 0.97644
H31 H 1.92028 0.345929 0.990607
H32 H 1.80094 0.479389 1.03661
S3 S 1.17675 0.798982 0.567816
S4 S 0.562784 0.635242 0.539293
C31 C 1.21199 0.777735 0.670792
C42 C 1.10528 0.735878 0.714423
C53 C 0.884983 0.675318 0.710053
C55 C 0.7692 0.655725 0.663068
C56 C 0.966013 0.780916 0.442949
C57 C 0.847297 0.760687 0.39619
C58 C 0.62799 0.698473 0.392912
C59 C 0.524845 0.656361 0.43677
C60 C 0.643893 0.676463 0.482964
C32 C 0.861855 0.737405 0.486204
C33 C 0.945312 0.744275 0.536581
C34 C 0.794579 0.69084 0.570039
C35 C 0.876514 0.698219 0.62034
C36 C 1.09498 0.75827 0.624146
C37 C 1.22369 0.762341 0.765214
C38 C 1.11401 0.732952 0.808959
C39 C 1.22282 0.761069 0.85602
C40 C 1.44211 0.818702 0.859787
C41 C 1.55239 0.848219 0.816382
C43 C 1.44375 0.820356 0.769321
C44 C 0.497176 0.668575 0.341895
C45 C 0.364001 0.823155 0.321097
C46 C 0.234683 0.753562 0.273433
C47 C 0.079716 0.88257 0.245476
C48 C -0.043872 0.782061 0.201957
C49 C -0.212623 0.892494 0.170797
C50 C -0.33306 0.777099 0.130594
C51 C -0.508602 0.879008 0.098454
C52 C -0.628713 0.758524 0.059909
C54 C -0.806145 0.858015 0.027581
H33 H 1.37783 0.825064 0.673052
H44 H 0.803382 0.644911 0.742833
H55 H 0.60216 0.610305 0.660129
H59 H 1.13272 0.827354 0.445323
H60 H 0.925252 0.791603 0.36292
H61 H 0.359441 0.608142 0.434848
H62 H 0.946666 0.689567 0.806661
H63 H 1.13782 0.738677 0.889139
H64 H 1.52496 0.840458 0.89577
H34 H 1.72004 0.892875 0.819132
H35 H 1.52967 0.844529 0.736503
H36 H 0.611985 0.632061 0.313184
H37 H 0.374732 0.567557 0.347698
H38 H 0.245756 0.865776 0.348338
H39 H 0.475861 0.928244 0.312205
H40 H 0.131029 0.647837 0.285264
H41 H 0.354264 0.705089 0.247322
H42 H -0.042422 0.931425 0.270834
H43 H 0.176409 0.988677 0.23097
H45 H -0.13495 0.676718 0.218536
H46 H 0.078589 0.729517 0.177127
H47 H -0.335829 0.944911 0.195363
H48 H -0.12616 0.997201 0.152711
H49 H -0.417388 0.673537 0.149697
H50 H -0.210831 0.722774 0.106103
H51 H -0.63102 0.933333 0.12287
H52 H -0.426642 0.981934 0.078673
H53 H -0.710739 0.656107 0.080029
H54 H -0.50694 0.703053 0.035569
H56 H -0.892444 0.771501 0.000188
H57 H -0.724963 0.960433 0.007423
H58 H -0.928051 0.913232 0.052034

#END
